# Supplementary material for: Genome-Wide Study of Conidiation-Related Genes in the Aphid-Obligate Fungal Pathogen Conidiobolus obscurus (Entomophthoromycotina)
Source: J Fungi (Basel). 2022 Apr 12;8(4):389. doi: 10.3390/jof8040389 (PMC9026835; doi:10.3390/jof8040389)
Supplement: Supplementary file 1 [file jof-08-00389-s001.zip]

Archive with 1 entries (1 files):
- jof-1677922-supplementary.pdf
